# Supplementary material for: Astroglial Connexin 43 Regulates Synaptic Vesicle Release at Hippocampal Synapses
Source: Cells. 2023 Apr 11;12(8):1133. doi: 10.3390/cells12081133 (PMC10136730; doi:10.3390/cells12081133)
Supplement: Supplementary file 1 [file cells-12-01133-s001.zip]

Archive with 1 entries (1 files):
- cells-2257639-supplementary.pdf
